# Supplementary material for: A Perovskite Material Screening and Performance Study Based on Asymmetric Convolutional Blocks
Source: Materials (Basel). 2024 Jul 28;17(15):3741. doi: 10.3390/ma17153741 (PMC11313385; doi:10.3390/ma17153741)
Supplement: Supplementary file 1 [file materials-17-03741-s001.zip]

Archive with 1 entries (1 files):
- materials-3114909-supplementary.pdf
